# Supplementary material for: Phylogenetic Diversity and Geographic Distribution of Atlantic Salmon Calicivirus in Major Salmon Farming Regions
Source: J Fish Dis. 2025 Feb 19;48(6):e14107. doi: 10.1111/jfd.14107 (PMC12068843; doi:10.1111/jfd.14107)
Supplement: Supplementary file 2 — Table S1. Description of the viruses identified in this study. [file JFD-48-e14107-s002.xlsx]

## Sheet: Sheet1
ID	Country	Tissue	Virus	Contig size (nt)	Percentage identity (BLASTN)	E-value	Closest match
ERR3978034	Scotland	Gills	SVN1/G1	486	98.4	0	Atlantic salmon calicivirus isolate Nordland/2011 (KJ577139)
ERR3978037	Scotland	Gills	SVN1/G1	2799	98.9	0	Atlantic salmon calicivirus isolate Nordland/2011 (KJ577139)
ERR3978038	Scotland	Gills	SVN1/G1	7435	98.8	0	Atlantic salmon calicivirus isolate Nordland/2011 (KJ577139)
ERR3978071	Scotland	Gills	SVN1/G1	4440	98.9	0	Atlantic salmon calicivirus isolate Nordland/2011 (KJ577139)
SRR12071851	Chile	Head kidney	SVN1/G1	7443	99	0	Atlantic salmon calicivirus isolate Nordland/2011 (KJ577139)
SRR12071852	Chile	Head kidney	SVN1/G1	7414	99.1	0	Atlantic salmon calicivirus isolate Nordland/2011 (KJ577139)
SRR12071853	Chile	Head kidney	SVN1/G1	7426	99.1	0	Atlantic salmon calicivirus isolate Nordland/2011 (KJ577139)
SRR12071854	Chile	Head kidney	SVN1/G1	7428	99.1	0	Atlantic salmon calicivirus isolate Nordland/2011 (KJ577139)
SRR12071855	Chile	Head kidney	SVN1/G1	7426	99	0	Atlantic salmon calicivirus isolate Nordland/2011 (KJ577139)
SRR12071856	Chile	Head kidney	SVN1/G1	7426	99.1	0	Atlantic salmon calicivirus isolate Nordland/2011 (KJ577139)
SRR12071857	Chile	Head kidney	SVN1/G1	7426	99.1	0	Atlantic salmon calicivirus isolate Nordland/2011 (KJ577139)
SRR12071858	Chile	Head kidney	SVN1/G1	7426	99.1	0	Atlantic salmon calicivirus isolate Nordland/2011 (KJ577139)
SRR12071859	Chile	Head kidney	SVN1/G1	7428	99.1	0	Atlantic salmon calicivirus isolate Nordland/2011 (KJ577139)
SRR12071860	Chile	Head kidney	SVN1/G1	7427	99.1	0	Atlantic salmon calicivirus isolate Nordland/2011 (KJ577139)
SRR12071861	Chile	Head kidney	SVN1/G1	7443	99	0	Atlantic salmon calicivirus isolate Nordland/2011 (KJ577139)
SRR12071862	Chile	Head kidney	SVN1/G1	7423	99.1	0	Atlantic salmon calicivirus isolate Nordland/2011 (KJ577139)
SRR12071863	Chile	Head kidney	SVN1/G1	7353	99.1	0	Atlantic salmon calicivirus isolate Nordland/2011 (KJ577139)
SRR12071864	Chile	Head kidney	SVN1/G1	6897	99.1	0	Atlantic salmon calicivirus isolate Nordland/2011 (KJ577139)
SRR12071866	Chile	Head kidney	SVN1/G1	7427	99.1	0	Atlantic salmon calicivirus isolate Nordland/2011 (KJ577139)
SRR12071867	Chile	Head kidney	SVN1/G1	7426	99.1	0	Atlantic salmon calicivirus isolate Nordland/2011 (KJ577139)
SRR12071869	Chile	Head kidney	SVN1/G1	7418	99.1	0	Atlantic salmon calicivirus isolate Nordland/2011 (KJ577139)
SRR12071870	Chile	Head kidney	SVN1/G1	6333	99.1	0	Atlantic salmon calicivirus isolate Nordland/2011 (KJ577139)
SRR12071871	Chile	Head kidney	SVN1/G1	7438	99.1	0	Atlantic salmon calicivirus isolate Nordland/2011 (KJ577139)
SRR1522121	Chile	Pooled tissue	SVN1/G1	7295	99.2	0	Atlantic salmon calicivirus isolate Nordland/2011 (KJ577139)
			ISAV	635	100	0	Isavirus salaris (AAF72674.1)
SRR6415119	Chile	Head kidney	SVN2/G1	6432	98.4	0	Atlantic salmon calicivirus isolate AL V901 (KJ577140)
SRR6415120	Chile	Head kidney	SVN2/G1	7410	98.5	0	Atlantic salmon calicivirus isolate AL V901 (KJ577140)
SRR6415121	Chile	Head kidney	SVN2/G1	7402	98.5	0	Atlantic salmon calicivirus isolate AL V901 (KJ577140)
			IPNV	640	100	3.08e-152	Infectious pancreatic necrosis virus (ANY30135.1)
SRR6415122	Chile	Head kidney	SVN2/G1	7408	98.5	0	Atlantic salmon calicivirus isolate AL V901 (KJ577140)
			CTV	406	92.5	3.12e-79	Cutthroat trout virus (UCJ03457.1)
SRR7184460	Chile	Head kidney	SVN1/G1	2799	99.3	0	Atlantic salmon calicivirus isolate Nordland/2011 (KJ577139)
			ISAV	1811	99.5	0	Isavirus salaris (ABG65787.1)
SRR7184462	Chile	Head kidney	SVN1/G1	7429	99.1	0	Atlantic salmon calicivirus isolate Nordland/2011 (KJ577139)
			ISAV	1503	99.8	0	Isavirus salaris (ACG56684.1)
SRR7184463	Chile	Head kidney	SVN1/G1	7426	99.2	0	Atlantic salmon calicivirus isolate Nordland/2011 (KJ577139)
SRR7184468	Chile	Gills	SVN1/G1	1678	99.4	0	Atlantic salmon calicivirus isolate Nordland/2011 (KJ577139)
			ISAV	1755	99.8	0	Isavirus salaris (ADF36498.1)
SRR7184469	Chile	Gills	SVN1/G1	4878	99.2	0	Atlantic salmon calicivirus isolate Nordland/2011 (KJ577139)
SRR9642640	Scotland	Head kidney	SVN2/G2	3753	92.4	0	Atlantic salmon calicivirus isolate AL V901 (KJ577140)
			PRV	263	100	6.14e-51	Piscine orthoreovirus (ALN70036.1)
SRR9657682	Norway	Head kidney	SVN2/G2	6048	92.9	0	Atlantic salmon calicivirus isolate AL V901 (KJ577140)
SRR9657683	Norway	Head kidney	SVN2/G2	3831	93.2	0	Atlantic salmon calicivirus isolate AL V901 (KJ577140)
SRR9657686	Norway	Head kidney	SVN2/G2	2223	92.2	0	Atlantic salmon calicivirus isolate AL V901 (KJ577140)
SRR9657702	Norway	Head kidney	SVN2/G2	2180	92.2	0	Atlantic salmon calicivirus isolate AL V901 (KJ577140)
SRR6918215	Norway	Liver	SVN1/G1	2799	99.6	0	Atlantic salmon calicivirus isolate Nordland/2011 (KJ577139)
SRR28032113	Norway	Heart	SVN1/G1	369	98.9	1.96e-178	Atlantic salmon calicivirus isolate Nordland/2011 (KJ577139)
			PMCV	6605	99.9	0	Piscine myocarditis virus (AGA37424.1)
			PRV	472	100	1.16e-100	Piscine orthoreovirus (QWE80077.1)
SRR28032090	Norway	Heart	SVN1/G1	674	98.3	0	Atlantic salmon calicivirus isolate Nordland/2011 (KJ577139)
			PMCV	6745	99.9	0	Piscine myocarditis virus (AGA37433.1)
